# Supplementary material for: ﻿Aphyllorchisperiactinantha (Orchidaceae, Neottieae), a new mycoheterotrophic species from peninsular Thailand
Source: PhytoKeys. 2022 Dec 19;215:107–15. doi: 10.3897/phytokeys.215.91458 (PMC9836406; doi:10.3897/phytokeys.215.91458)
Supplement: XML Treatment for Aphyllorchis periactinantha [file phytokeys.215.91458-treatment1.xml]

<!DOCTYPE tp:taxon-treatment
  PUBLIC "-//TaxonX//DTD Taxonomic Treatment Publishing DTD v0 20100105//EN" "tax-treatment-NSO.dtd">
<tp:taxon-treatment xmlns:tp="http://www.plazi.org/taxpub"><tp:treatment-meta><kwd-group><label>Taxon classification</label><kwd>
              <named-content content-type="kingdom">Plantae</named-content>
            </kwd><kwd>
              <named-content content-type="order">Asparagales</named-content>
            </kwd><kwd>
              <named-content content-type="family">Orchidaceae</named-content>
            </kwd></kwd-group><mixed-citation publication-type="journal"><person-group><name><surname>Chantanaorrapint</surname><given-names>Amonrat</given-names></name><name><surname>Chantanaorrapint</surname><given-names>Sahut</given-names></name></person-group><article-title>﻿<italic><tp:taxon-name><tp:taxon-name-part taxon-name-part-type="genus" reg="Aphyllorchis">Aphyllorchis</tp:taxon-name-part><tp:taxon-name-part taxon-name-part-type="species" reg="periactinantha">periactinantha</tp:taxon-name-part></tp:taxon-name></italic> (<tp:taxon-name><tp:taxon-name-part taxon-name-part-type="family">Orchidaceae</tp:taxon-name-part></tp:taxon-name>, <tp:taxon-name><tp:taxon-name-part taxon-name-part-type="tribe">Neottieae</tp:taxon-name-part></tp:taxon-name>), a new mycoheterotrophic species from peninsular Thailand</article-title><source>PhytoKeys</source><day>19</day><month>12</month><year>2022</year><volume>215</volume><fpage>107</fpage><lpage>115</lpage><pub-id pub-id-type="doi">10.3897/phytokeys.215.91458</pub-id></mixed-citation></tp:treatment-meta><tp:nomenclature><label>﻿</label><tp:taxon-name>
            <object-id xmlns:xlink="http://www.w3.org/1999/xlink" content-type="arpha" xlink:type="simple">31E74181-E7D4-596B-B410-A2B929B9262F</object-id>
            <tp:taxon-name-part taxon-name-part-type="genus" reg="Aphyllorchis">Aphyllorchis</tp:taxon-name-part>
            <tp:taxon-name-part taxon-name-part-type="species" reg="periactinantha">periactinantha</tp:taxon-name-part>
            <object-id xmlns:xlink="http://www.w3.org/1999/xlink" content-type="ipni" xlink:type="simple">urn:lsid:ipni.org:names:77310465-1</object-id>
          </tp:taxon-name><tp:taxon-authority>A.Chantanaorr. &amp; Chantanaorr.</tp:taxon-authority><tp:taxon-status xmlns:xlink="http://www.w3.org/1999/xlink" xlink:type="simple">sp. nov.</tp:taxon-status><xref ref-type="fig" rid="F2">Figs 2</xref><xref ref-type="fig" rid="F3">, 3</xref></tp:nomenclature><tp:treatment-sec sec-type="diagnosis" id="SECID0EAIAC"><title>Diagnosis.</title><p>Similar to <italic><tp:taxon-name><tp:taxon-name-part taxon-name-part-type="genus" reg="Aphyllorchis">A.</tp:taxon-name-part><tp:taxon-name-part taxon-name-part-type="species" reg="anomala">anomala</tp:taxon-name-part></tp:taxon-name></italic>, but differs in having a concave labellum without purple veins, acute at the apex, and a semicircular rostellum.</p></tp:treatment-sec><tp:treatment-sec sec-type="material" id="SECID0ERIAC"><title>Type.</title><p>Thailand. Songkhla Province: Ton Nga Chang wildlife sanctuary, ca. 100 m, <named-content xmlns:xlink="http://www.w3.org/1999/xlink" content-type="dwc:verbatimCoordinates" xlink:type="simple"><named-content content-type="geo-json" specific-use="{&#34;type&#34;:&#34;Point&#34;,&#34;coordinates&#34;:[100.150158,6.995531]}" id="NCID0E1IAC" xlink:type="simple">06°59'43.91"N, 100°09'00.57"E</named-content></named-content>, 26 December 2020, <italic>S. Chantanaorrapint &amp; A. Chantanaorrapint 3109</italic> (holotype: BKF!; isotype: PSU! [PSU00019495]).</p></tp:treatment-sec><tp:treatment-sec sec-type="description" id="SECID0EBJAC"><title>Description.</title><p>Terrestrial, achlorophyllous herbs, with a suberect rhizome and an erect flowering shoot. <bold><italic>Rhizomes</italic></bold> pale brown, producing numerous horizontal roots; roots fleshy, 3.5–6.5 mm in diameter, pale brown, glabrous. <bold><italic>Flowering shoots</italic></bold> 70–150 cm tall, up to 9 mm in diameter at base, unbranched whitish or pale yellow, marked with purple stripes or spots, with 5–9 membranous sheaths at base and 10–15 scales above. <bold><italic>Inflorescence</italic></bold> racemose, terminal, 15–30 cm long, up to 32 flowers; rachis glabrous. <bold><italic>Floral bracts</italic></bold> reflexed, lanceolate to linear-lanceolate, acute to acuminate, 16.5–21.5 × 4.5–5.5 mm, whitish or pale yellow with purple stripes. <bold><italic>Flowers</italic></bold> opening widely, creamy white to pale yellow. <bold><italic>Sepals</italic></bold> creamy white to pale yellow, minutely tuberculate and sparsely pubescent on the adaxial surface, scattered with purple stripes or dots, concave, margins entire, apex acute; dorsal sepal narrowly ovate to lanceolate, 17.5–19.6 × 4.3–5.2 mm; lateral sepal obliquely narrow-ovate to obliquely lanceolate, 16.8–19.0 × 4.2–5.1 mm. <bold><italic>Petals</italic></bold> creamy white to pale yellow with purple veins, oblong-lanceolate, 16.0–16.5 × 3.9–4.3 mm, slightly falcate at apex, base obtuse to subtruncate, apex acute, margin entire or minutely erose and slightly recurved backward in the middle, keeled adaxially along midrib. <bold><italic>Labellum</italic></bold> creamy white to pale yellow, simple and not divided into hypochile and epichile, oblong-lanceolate, 16.2–17.0 × 3.8–4.5 mm, more or less folded along a midrib, concave at the basal part, apex acute, margin nearly entire or minutely erose, abaxial and adaxial surfaces nearly smooth. <bold><italic>Column</italic></bold> slender, subclavate, yellow at the apical third and purple at the proximal two thirds, gently curved throughout its entire length, 10–12 mm long, without column wing or a hook-shaped appendage on ventral side; clinandrium with a rather large central dome-like outgrowth; stigma more or less ovate in outline, shallowly bilobed at the lower margin; anther cap ovoid in outline, 2.0–2.2 mm long, apex obtuse; pollinia 2, soft and mealy, without caudicles. <bold><italic>Pedicel with ovary</italic></bold> slightly bent upwards or downwards, 18.5–23.5 mm long, ca. 2 mm in diameter, dark purple, pubescent, bearing sparse glandular hairs. <bold><italic>Capsules</italic></bold> (immature) pendulous, claviform or fusiform, 5.5–6.5 cm long, 0.7–1.1 cm diameter. <bold><italic>Seeds</italic></bold> not seen.</p></tp:treatment-sec><tp:treatment-sec sec-type="material" id="SECID0ELKAC"><title>Additional specimens examined (paratypes).</title><p>Thailand. Songkla Province: Ton Nga Chang Wildlife Sanctuary, ca. 100 m, <named-content xmlns:xlink="http://www.w3.org/1999/xlink" content-type="dwc:verbatimCoordinates" xlink:type="simple"><named-content content-type="geo-json" specific-use="{&#34;type&#34;:&#34;Point&#34;,&#34;coordinates&#34;:[100.150158,6.995531]}" id="NCID0EUKAC" xlink:type="simple">06°59'43.91"N, 100°09'00.57"E</named-content></named-content>, 22 October 2017, <italic>S. Chantanaorrapint &amp; A. Chantanaorrapint 2810</italic> (PSU), 16 November 2018, <italic>S. Chantanaorrapint &amp; O. Suwanmala 2732</italic> (PSU); Ban Yang Ko Community Forest, 7 December 2021, <italic>C. Leeratiwong 21-1752</italic> (PSU).</p></tp:treatment-sec><tp:treatment-sec sec-type="phenology" id="SECID0E6KAC"><title>Phenology.</title><p>Flowering and fruiting observed from October to December.</p></tp:treatment-sec><tp:treatment-sec sec-type="distribution" id="SECID0EELAC"><title>Distribution, habitat and ecology.</title><p><italic><tp:taxon-name><tp:taxon-name-part taxon-name-part-type="genus" reg="Aphyllorchis">Aphyllorchis</tp:taxon-name-part><tp:taxon-name-part taxon-name-part-type="species" reg="periactinantha">periactinantha</tp:taxon-name-part></tp:taxon-name></italic> is known only from two localities in Songkhla province (Fig. <xref ref-type="fig" rid="F1">1</xref>); however, it may also occur in other areas in southern Thailand with a similar vegetation type. The new species was found growing amongst leaf litter, in shade in lowland broad-leaf forest dominated by dipterocarps such as <italic><tp:taxon-name><tp:taxon-name-part taxon-name-part-type="genus" reg="Anisoptera">Anisoptera</tp:taxon-name-part><tp:taxon-name-part taxon-name-part-type="species" reg="costata">costata</tp:taxon-name-part></tp:taxon-name></italic> Korth., <italic><tp:taxon-name><tp:taxon-name-part taxon-name-part-type="genus" reg="Dipterocarpus">Dipterocarpus</tp:taxon-name-part><tp:taxon-name-part taxon-name-part-type="species" reg="kerrii">kerrii</tp:taxon-name-part></tp:taxon-name></italic> King, <italic><tp:taxon-name><tp:taxon-name-part taxon-name-part-type="genus" reg="Hopea">Hopea</tp:taxon-name-part><tp:taxon-name-part taxon-name-part-type="species" reg="ferrea">ferrea</tp:taxon-name-part></tp:taxon-name></italic> Laness., <italic><tp:taxon-name><tp:taxon-name-part taxon-name-part-type="genus" reg="Hopea">H.</tp:taxon-name-part><tp:taxon-name-part taxon-name-part-type="species" reg="odorata">odorata</tp:taxon-name-part></tp:taxon-name></italic> Roxb., and <italic><tp:taxon-name><tp:taxon-name-part taxon-name-part-type="genus" reg="Shorea">Shorea</tp:taxon-name-part><tp:taxon-name-part taxon-name-part-type="species" reg="gratissima">gratissima</tp:taxon-name-part></tp:taxon-name></italic> (Wall. ex Kurz) Dyer, ca. 100 m above sea level. During the field surveys, we found a stingless bee (<italic><tp:taxon-name><tp:taxon-name-part taxon-name-part-type="genus" reg="Tetragonula">Tetragonula</tp:taxon-name-part></tp:taxon-name></italic> sp.) visiting the flower (Fig. <xref ref-type="fig" rid="F3">3D</xref>). However, its status as a pollinator could not be confirmed.</p><fig id="F2" position="float" orientation="portrait"><object-id xmlns:xlink="http://www.w3.org/1999/xlink" content-type="doi" xlink:type="simple">10.3897/phytokeys.215.91458.figure2</object-id><object-id xmlns:xlink="http://www.w3.org/1999/xlink" content-type="arpha" xlink:type="simple">1341387B-12C6-5DAD-9F50-D74487FFFDA3</object-id><label>Figure 2.</label><caption><p><italic><tp:taxon-name><tp:taxon-name-part taxon-name-part-type="genus" reg="Aphyllorchis">Aphyllorchis</tp:taxon-name-part><tp:taxon-name-part taxon-name-part-type="species" reg="periactinantha">periactinantha</tp:taxon-name-part></tp:taxon-name></italic> A.Chantanaorr. &amp; Chantanaorr. <bold>A</bold> flower, lateral view <bold>B</bold> flower, top view <bold>C</bold> floral bract <bold>D</bold> column and labellum, side view <bold>E</bold> dorsal sepal <bold>F, G</bold> lateral sepals <bold>H, I</bold> petals <bold>J</bold> labellum <bold>K</bold> column and anther cap in ventral view <bold>L, M</bold> anther caps. Drawn by S. Chantanaorrapint.</p></caption><graphic xmlns:xlink="http://www.w3.org/1999/xlink" xlink:href="phytokeys-215-107_article-91458__-g002.jpg" position="float" orientation="portrait" xlink:type="simple" id="oo_784212.jpg"><uri content-type="original_file" xlink:type="simple">https://binary.pensoft.net/fig/784212</uri></graphic></fig><fig id="F3" position="float" orientation="portrait"><object-id xmlns:xlink="http://www.w3.org/1999/xlink" content-type="doi" xlink:type="simple">10.3897/phytokeys.215.91458.figure3</object-id><object-id xmlns:xlink="http://www.w3.org/1999/xlink" content-type="arpha" xlink:type="simple">9CDD6B65-4D53-5E20-8FE5-3E26B65C7159</object-id><label>Figure 3.</label><caption><p><italic><tp:taxon-name><tp:taxon-name-part taxon-name-part-type="genus" reg="Aphyllorchis">Aphyllorchis</tp:taxon-name-part><tp:taxon-name-part taxon-name-part-type="species" reg="periactinantha">periactinantha</tp:taxon-name-part></tp:taxon-name></italic> A.Chantanaorr. &amp; Chantanaorr. <italic>in situ</italic><bold>A</bold> habit <bold>B</bold> inflorescence <bold>C</bold> flower in front view <bold>D</bold> ﬂower in oblique view with stingless bee (<italic><tp:taxon-name><tp:taxon-name-part taxon-name-part-type="genus" reg="Tetragonula">Tetragonula</tp:taxon-name-part></tp:taxon-name></italic> sp.) <bold>E</bold> column in ventral view <bold>F</bold> immature fruits <bold>G</bold> rhizome and roots <bold>A–E</bold>, <bold>G</bold> photographed by S. Chantanaorrapint <bold>F</bold> by C. Leeratiwong.</p></caption><graphic xmlns:xlink="http://www.w3.org/1999/xlink" xlink:href="phytokeys-215-107_article-91458__-g003.jpg" position="float" orientation="portrait" xlink:type="simple" id="oo_784213.jpg"><uri content-type="original_file" xlink:type="simple">https://binary.pensoft.net/fig/784213</uri></graphic></fig></tp:treatment-sec><tp:treatment-sec sec-type="etymology" id="SECID0E4AAE"><title>Etymology.</title><p>Greek prefix <italic>peri</italic>-, about, <italic>actis</italic>, ray or radiate, and <italic>anthos</italic>, flower, alluding to subactinomorphic flowers.</p></tp:treatment-sec><tp:treatment-sec sec-type="conservation status" id="SECID0EJBAE"><title>Conservation status.</title><p>This species is currently known from two subpopulations, representing two locations, which are in protected areas (Wildlife Sanctuary and community forest). One of the subpopulations is located beside a waterfall, which is a common visiting site for tourists. Therefore, habitat quality is threatened by trampling and other destructive activities potentially caused by regular visits by tourists to the area, namely the attraction of wild boars. Together, these have the potential to cause a population reduction. The other subpopulation is also somewhat disturbed by human activities such as illegal logging. Moreover, the number of mature individuals observed is fewer than 50. The extent of occurrence cannot be estimated because the species is known only from two subpopulations and its area of occupancy is estimated to be only 8 km<sup>2</sup>. <italic><tp:taxon-name><tp:taxon-name-part taxon-name-part-type="genus" reg="Aphyllorchis">Aphyllorchis</tp:taxon-name-part><tp:taxon-name-part taxon-name-part-type="species" reg="periactinantha">periactinantha</tp:taxon-name-part></tp:taxon-name></italic> is, therefore, assigned a preliminary status of Critically Endangered based on subcriterion C2a(i).</p></tp:treatment-sec><tp:treatment-sec><!--Section generated to contain objects referenced in tp:taxon-treatment.--><fig id="F1" position="float" orientation="portrait"><object-id xmlns:xlink="http://www.w3.org/1999/xlink" content-type="doi" xlink:type="simple">10.3897/phytokeys.215.91458.figure1</object-id><object-id xmlns:xlink="http://www.w3.org/1999/xlink" content-type="arpha" xlink:type="simple">990576F1-F7DA-5024-8B49-515794DB9012</object-id><label>Figure 1.</label><caption><p>Distribution of <italic><tp:taxon-name><tp:taxon-name-part taxon-name-part-type="genus" reg="Aphyllorchis">Aphyllorchis</tp:taxon-name-part><tp:taxon-name-part taxon-name-part-type="species" reg="periactinantha">periactinantha</tp:taxon-name-part></tp:taxon-name></italic> A.Chantanaorr. &amp; Chantanaorr. (black circle) in Thailand.</p></caption><graphic xmlns:xlink="http://www.w3.org/1999/xlink" xlink:href="phytokeys-215-107_article-91458__-g001.jpg" position="float" orientation="portrait" xlink:type="simple" id="oo_784210.jpg"><uri content-type="original_file" xlink:type="simple">https://binary.pensoft.net/fig/784210</uri></graphic></fig></tp:treatment-sec></tp:taxon-treatment>
